# Supplementary material for: Point-of-Care and Dual-Response Detection of Hydrazine/Hypochlorite-Based on a Smart Hydrogel Sensor and Applications in Information Security and Bioimaging
Source: Molecules. 2023 May 5;28(9):3896. doi: 10.3390/molecules28093896 (PMC10180410; doi:10.3390/molecules28093896)
Supplement: Supplementary file 1 [file molecules-28-03896-s001.zip]

Archive with 1 entries (1 files):
- molecules-2283745-supplementary.pdf
